# Supplementary material for: Aneuploidy underlies brefeldin A-induced antifungal drug resistance in Cryptococcus neoformans
Source: Front Cell Infect Microbiol. 2024 Jun 20;14:1397724. doi: 10.3389/fcimb.2024.1397724 (PMC11222406; doi:10.3389/fcimb.2024.1397724)
Supplement: Supplementary file 6 [file Table_2.xlsx]

## Sheet: GO analysis
Up regulated genes
ID	Name	Bgd count	Result count	Result gene list	Pct of bgd	Fold enrichment	P-value
Biological process
GO:0055085	transmembrane transport	350	104	CNAG_00235,CNAG_00284,CNAG_00433,CNAG_00443,CNAG_00540,CNAG_00598,CNAG_00651,CNAG_00728,CNAG_00730,CNAG_00749,CNAG_00815,CNAG_00844,CNAG_00864,CNAG_00867,CNAG_00869,CNAG_00979,CNAG_01118,CNAG_01354,CNAG_01384,CNAG_01472,CNAG_01497,CNAG_01499,CNAG_01647,CNAG_01704,CNAG_01759,CNAG_01835,CNAG_01844,CNAG_01872,CNAG_01953,CNAG_01964,CNAG_02254,CNAG_02288,CNAG_02299,CNAG_02336,CNAG_02455,CNAG_02561,CNA…	29.7	1.88	8.0121e-12
GO:0042254	ribosome biogenesis	103	39	CNAG_00142,CNAG_00764,CNAG_00775,CNAG_01187,CNAG_01564,CNAG_01666,CNAG_01715,CNAG_02162,CNAG_02328,CNAG_02454,CNAG_02875,CNAG_03246,CNAG_03284,CNAG_03354,CNAG_03603,CNAG_03624,CNAG_03724,CNAG_03789,CNAG_03820,CNAG_03921,CNAG_03975,CNAG_04072,CNAG_04222,CNAG_04365,CNAG_04370,CNAG_04571,CNAG_04770,CNAG_04802,CNAG_05473,CNAG_05597,CNAG_06007,CNAG_06127,CNAG_06379,CNAG_06412,CNAG_06468,CNAG_06741,CNA…	37.9	2.39	3.58666e-08
GO:0022613	ribonucleoprotein complex biogenesis	123	39	CNAG_00142,CNAG_00764,CNAG_00775,CNAG_01187,CNAG_01564,CNAG_01666,CNAG_01715,CNAG_02162,CNAG_02328,CNAG_02454,CNAG_02875,CNAG_03246,CNAG_03284,CNAG_03354,CNAG_03603,CNAG_03624,CNAG_03724,CNAG_03789,CNAG_03820,CNAG_03921,CNAG_03975,CNAG_04072,CNAG_04222,CNAG_04365,CNAG_04370,CNAG_04571,CNAG_04770,CNAG_04802,CNAG_05473,CNAG_05597,CNAG_06007,CNAG_06127,CNAG_06379,CNAG_06412,CNAG_06468,CNAG_06741,CNA…	31.7	2	6.78683e-06
GO:0051234	establishment of localization	654	143	CNAG_00182,CNAG_00235,CNAG_00284,CNAG_00433,CNAG_00443,CNAG_00466,CNAG_00495,CNAG_00540,CNAG_00598,CNAG_00651,CNAG_00728,CNAG_00730,CNAG_00749,CNAG_00815,CNAG_00844,CNAG_00864,CNAG_00867,CNAG_00869,CNAG_00876,CNAG_00931,CNAG_00979,CNAG_01118,CNAG_01354,CNAG_01384,CNAG_01414,CNAG_01472,CNAG_01497,CNAG_01499,CNAG_01643,CNAG_01647,CNAG_01704,CNAG_01759,CNAG_01835,CNAG_01844,CNAG_01872,CNAG_01923,CNA…	21.9	1.38	7.83995e-06
GO:0006810	transport	649	142	CNAG_00182,CNAG_00235,CNAG_00284,CNAG_00433,CNAG_00443,CNAG_00466,CNAG_00495,CNAG_00540,CNAG_00598,CNAG_00651,CNAG_00728,CNAG_00730,CNAG_00749,CNAG_00815,CNAG_00844,CNAG_00864,CNAG_00867,CNAG_00869,CNAG_00876,CNAG_00931,CNAG_00979,CNAG_01118,CNAG_01354,CNAG_01384,CNAG_01414,CNAG_01472,CNAG_01497,CNAG_01499,CNAG_01643,CNAG_01647,CNAG_01704,CNAG_01759,CNAG_01835,CNAG_01844,CNAG_01872,CNAG_01953,CNA…	21.9	1.38	8.18585e-06
GO:0016072	rRNA metabolic process	70	26	CNAG_00142,CNAG_00764,CNAG_00775,CNAG_01187,CNAG_01666,CNAG_02162,CNAG_02875,CNAG_03284,CNAG_03354,CNAG_03603,CNAG_03624,CNAG_03724,CNAG_03921,CNAG_03975,CNAG_04370,CNAG_04571,CNAG_04802,CNAG_05473,CNAG_05597,CNAG_06007,CNAG_06127,CNAG_06379,CNAG_06412,CNAG_06741,CNAG_06766,CNAG_07735,	37.1	2.35	1.05382e-05
GO:0006364	rRNA processing	70	26	CNAG_00142,CNAG_00764,CNAG_00775,CNAG_01187,CNAG_01666,CNAG_02162,CNAG_02875,CNAG_03284,CNAG_03354,CNAG_03603,CNAG_03624,CNAG_03724,CNAG_03921,CNAG_03975,CNAG_04370,CNAG_04571,CNAG_04802,CNAG_05473,CNAG_05597,CNAG_06007,CNAG_06127,CNAG_06379,CNAG_06412,CNAG_06741,CNAG_06766,CNAG_07735,	37.1	2.35	1.05382e-05
GO:0051179	localization	674	144	CNAG_00182,CNAG_00235,CNAG_00284,CNAG_00433,CNAG_00443,CNAG_00466,CNAG_00495,CNAG_00540,CNAG_00598,CNAG_00651,CNAG_00728,CNAG_00730,CNAG_00749,CNAG_00815,CNAG_00844,CNAG_00864,CNAG_00867,CNAG_00869,CNAG_00876,CNAG_00931,CNAG_00979,CNAG_01118,CNAG_01354,CNAG_01384,CNAG_01414,CNAG_01472,CNAG_01497,CNAG_01499,CNAG_01643,CNAG_01647,CNAG_01704,CNAG_01759,CNAG_01835,CNAG_01844,CNAG_01872,CNAG_01923,CNA…	21.4	1.35	2.67413e-05
GO:0044282	small molecule catabolic process	43	18	CNAG_00011,CNAG_00826,CNAG_01594,CNAG_02048,CNAG_02049,CNAG_02818,CNAG_03262,CNAG_03519,CNAG_03599,CNAG_04307,CNAG_04344,CNAG_05031,CNAG_05316,CNAG_05602,CNAG_05721,CNAG_06052,CNAG_06672,CNAG_07747,	41.9	2.65	3.8249e-05
GO:0034470	ncRNA processing	118	35	CNAG_00142,CNAG_00429,CNAG_00764,CNAG_00775,CNAG_01187,CNAG_01666,CNAG_02122,CNAG_02162,CNAG_02712,CNAG_02875,CNAG_03005,CNAG_03284,CNAG_03342,CNAG_03354,CNAG_03603,CNAG_03624,CNAG_03724,CNAG_03921,CNAG_03975,CNAG_04370,CNAG_04451,CNAG_04571,CNAG_04802,CNAG_05270,CNAG_05473,CNAG_05485,CNAG_05597,CNAG_06007,CNAG_06127,CNAG_06379,CNAG_06412,CNAG_06741,CNAG_06766,CNAG_06997,CNAG_07735,	29.7	1.87	9.51523e-05
GO:0016054	organic acid catabolic process	24	12	CNAG_00011,CNAG_01594,CNAG_02048,CNAG_02049,CNAG_02818,CNAG_03519,CNAG_03599,CNAG_04344,CNAG_05602,CNAG_05721,CNAG_06672,CNAG_07747,	50	3.16	9.68874e-05
GO:0046395	carboxylic acid catabolic process	24	12	CNAG_00011,CNAG_01594,CNAG_02048,CNAG_02049,CNAG_02818,CNAG_03519,CNAG_03599,CNAG_04344,CNAG_05602,CNAG_05721,CNAG_06672,CNAG_07747,	50	3.16	9.68874e-05
Cellular component
GO:0005730	nucleolus	76	38	CNAG_00142,CNAG_00669,CNAG_00764,CNAG_00775,CNAG_01187,CNAG_01432,CNAG_01564,CNAG_01641,CNAG_01715,CNAG_02162,CNAG_03124,CNAG_03246,CNAG_03284,CNAG_03354,CNAG_03603,CNAG_03624,CNAG_03724,CNAG_03789,CNAG_03820,CNAG_03921,CNAG_03954,CNAG_03975,CNAG_04062,CNAG_04072,CNAG_04222,CNAG_04348,CNAG_04370,CNAG_04451,CNAG_06007,CNAG_06127,CNAG_06379,CNAG_06468,CNAG_06741,CNAG_06748,CNAG_06756,CNAG_06766,CNA…	50	3.16	2.76e-12
GO:0016021	integral component of membrane	1358	273	CNAG_00015,CNAG_00064,CNAG_00101,CNAG_00129,CNAG_00149,CNAG_00235,CNAG_00284,CNAG_00301,CNAG_00331,CNAG_00359,CNAG_00433,CNAG_00443,CNAG_00473,CNAG_00476,CNAG_00499,CNAG_00503,CNAG_00540,CNAG_00568,CNAG_00598,CNAG_00632,CNAG_00651,CNAG_00668,CNAG_00728,CNAG_00730,CNAG_00744,CNAG_00749,CNAG_00759,CNAG_00788,CNAG_00794,CNAG_00798,CNAG_00815,CNAG_00844,CNAG_00864,CNAG_00867,CNAG_00869,CNAG_00876,CNA…	20.1	1.27	4.73e-07
GO:0031224	intrinsic component of membrane	1359	273	CNAG_00015,CNAG_00064,CNAG_00101,CNAG_00129,CNAG_00149,CNAG_00235,CNAG_00284,CNAG_00301,CNAG_00331,CNAG_00359,CNAG_00433,CNAG_00443,CNAG_00473,CNAG_00476,CNAG_00499,CNAG_00503,CNAG_00540,CNAG_00568,CNAG_00598,CNAG_00632,CNAG_00651,CNAG_00668,CNAG_00728,CNAG_00730,CNAG_00744,CNAG_00749,CNAG_00759,CNAG_00788,CNAG_00794,CNAG_00798,CNAG_00815,CNAG_00844,CNAG_00864,CNAG_00867,CNAG_00869,CNAG_00876,CNA…	20.1	1.27	5.09e-07
GO:0031981	nuclear lumen	144	42	CNAG_00142,CNAG_00669,CNAG_00764,CNAG_00775,CNAG_01187,CNAG_01432,CNAG_01564,CNAG_01641,CNAG_01715,CNAG_02162,CNAG_03124,CNAG_03246,CNAG_03284,CNAG_03354,CNAG_03603,CNAG_03624,CNAG_03724,CNAG_03789,CNAG_03807,CNAG_03820,CNAG_03921,CNAG_03954,CNAG_03975,CNAG_04062,CNAG_04072,CNAG_04222,CNAG_04348,CNAG_04370,CNAG_04451,CNAG_05103,CNAG_05447,CNAG_06007,CNAG_06127,CNAG_06379,CNAG_06451,CNAG_06468,CNA…	29.2	1.84	3.03e-05
GO:0005783	endoplasmic reticulum	130	36	CNAG_00045,CNAG_00072,CNAG_00473,CNAG_00931,CNAG_01643,CNAG_01647,CNAG_01704,CNAG_01923,CNAG_02347,CNAG_02500,CNAG_02761,CNAG_02855,CNAG_02937,CNAG_03126,CNAG_03176,CNAG_03753,CNAG_04046,CNAG_04078,CNAG_04574,CNAG_04608,CNAG_04715,CNAG_04743,CNAG_04748,CNAG_04853,CNAG_05137,CNAG_05254,CNAG_05706,CNAG_05817,CNAG_06240,CNAG_06365,CNAG_06443,CNAG_06444,CNAG_06465,CNAG_06655,CNAG_06901,CNAG_07943,	27.7	1.75	0.000346211
Down regulated genes
Biological process
GO:0043043	peptide biosynthetic process	198	49	CNAG_00007,CNAG_00034,CNAG_00109,CNAG_00116,CNAG_00512,CNAG_00640,CNAG_00672,CNAG_00821,CNAG_01152,CNAG_01224,CNAG_01480,CNAG_01628,CNAG_01819,CNAG_01843,CNAG_01951,CNAG_01976,CNAG_01990,CNAG_02144,CNAG_02234,CNAG_02316,CNAG_02330,CNAG_02928,CNAG_03000,CNAG_03015,CNAG_03045,CNAG_03198,CNAG_03221,CNAG_03303,CNAG_03563,CNAG_03747,CNAG_04004,CNAG_04068,CNAG_04114,CNAG_04445,CNAG_04448,CNAG_04726,CNA…	24.7	1.66	0.000138725
GO:0006412	translation	195	47	CNAG_00007,CNAG_00034,CNAG_00109,CNAG_00116,CNAG_00512,CNAG_00640,CNAG_00672,CNAG_00821,CNAG_01152,CNAG_01224,CNAG_01480,CNAG_01628,CNAG_01819,CNAG_01843,CNAG_01951,CNAG_01976,CNAG_01990,CNAG_02144,CNAG_02234,CNAG_02316,CNAG_02330,CNAG_02928,CNAG_03000,CNAG_03015,CNAG_03198,CNAG_03221,CNAG_03303,CNAG_03563,CNAG_03747,CNAG_04004,CNAG_04068,CNAG_04114,CNAG_04445,CNAG_04448,CNAG_04726,CNAG_04762,CNA…	24.1	1.62	0.000365443
GO:0140014	mitotic nuclear division	9	6	CNAG_00681,CNAG_01656,CNAG_01959,CNAG_03526,CNAG_04648,CNAG_06408,	66.7	4.48	0.000599216
GO:0000070	mitotic sister chromatid segregation	9	6	CNAG_00681,CNAG_01656,CNAG_01959,CNAG_03526,CNAG_04648,CNAG_06408,	66.7	4.48	0.000599216
GO:0005840	ribosome	142	47	CNAG_00034,CNAG_00109,CNAG_00116,CNAG_00512,CNAG_00640,CNAG_00656,CNAG_00672,CNAG_00821,CNAG_01152,CNAG_01224,CNAG_01480,CNAG_01628,CNAG_01819,CNAG_01951,CNAG_01976,CNAG_01990,CNAG_02144,CNAG_02234,CNAG_02316,CNAG_02330,CNAG_02928,CNAG_03000,CNAG_03015,CNAG_03198,CNAG_03221,CNAG_03283,CNAG_03303,CNAG_03577,CNAG_03747,CNAG_04004,CNAG_04068,CNAG_04114,CNAG_04445,CNAG_04448,CNAG_04726,CNAG_04762,CNA…	33.1	2.22	2.67e-08
GO:0000786	nucleosome	10	8	CNAG_00063,CNAG_01648,CNAG_04168,CNAG_05221,CNAG_06745,CNAG_06746,CNAG_06747,CNAG_07807,	80	5.37	7.94e-06
